# Supplementary material for: Repeat Faecal Immunochemical Testing for Colorectal Cancer Detection in Symptomatic and Screening Patients: A Systematic Review and Meta-Analysis
Source: Cancers (Basel). 2024 Sep 19;16(18):3199. doi: 10.3390/cancers16183199 (PMC11429846; doi:10.3390/cancers16183199)
Supplement: Supplementary file 1 [file cancers-16-03199-s001.zip]

Archive with 1 entries (1 files):
- cancers-3166488-supplementary.pdf
